# Supplementary material for: An External-Validated Algorithm to Predict Postoperative Pneumonia Among Elderly Patients With Lung Cancer After Video-Assisted Thoracoscopic Surgery
Source: Front Oncol. 2021 Dec 14;11:777564. doi: 10.3389/fonc.2021.777564 (PMC8712479; doi:10.3389/fonc.2021.777564)
Supplement: Supplementary file 1 [file DataSheet_1.xlsx]

## Sheet: Sheet1
A calculator about the risk probability of postoperative pneumonnia among elderly patients with lung cancer after video-assisted thoracoscopic surgery
NOTE: This tool should be used for research purposes only.
Instructions: choosing results for each variable below
Variables	Values
Sex (male indicates 1 point; female indicates 0 point)	1
Smoking (yes indicates 1 point; no indicates 0 point)	1
COPD (yes indicates 1 point; no indicates 0 point)	1
Surgery duration (min)	120
Leukocyte count (×10^9/L)	9.09
Intraoperative administration of colloid (0 indicates 1 point; >0 and ≦500 indicates 2 points; >500 indicates 3 points)	2
Intraoperative administration of hormones (yes indicates 1 point; no indicates 0 point)	1
	0.302522
The probability of developing postoperative pneumonia	0.232259
